# Supplementary material for: Peripheral Nerve-Derived Stem Cell Spheroids Induce Functional Recovery and Repair after Spinal Cord Injury in Rodents
Source: Int J Mol Sci. 2021 Apr 16;22(8):4141. doi: 10.3390/ijms22084141 (PMC8072978; doi:10.3390/ijms22084141)
Supplement: Supplementary file 1 [file ijms-22-04141-s001.zip]

Archive with 2 entries (2 files):
- Supporting_Information_Table_S1_Antibody_Information.docx
- Supporting_Information_Table_S2_Primer_Information.docx
